# Supplementary material for: SARS-CoV-2 Omicron variant causes mild pathology in the upper and lower respiratory tract of hamsters
Source: Nat Commun. 2022 Jun 20;13:3519. doi: 10.1038/s41467-022-31200-y (PMC9207884; doi:10.1038/s41467-022-31200-y)
Supplement: Supplementary file 4 — Source Data [file 41467_2022_31200_MOESM4_ESM.xlsx]

## Sheet: Figure 1
raw data
	GAMMA						DELTA						OMICRON						614G
0 dpi	119.6	102.8	98.4	107.8	114.6		126.4	114.2	115.6	105.6	102.6		90	113	100	96	101	96	137.3	132.7	133.6	155	133.1	123.4
1 dpi	114.9	98.8	98	105.9	112.3		119.6	109.8	112.4	104.5	100.9		92	115	99	98	103	94	137.8	132.7	136.5	156.2	131.7	123
2 dpi	110.6	97.5	93.8	101.2	108.8		114.6	108.7	107.5	101.6	97.3		92	113	100	100	101	94	135.5	131.1	130.1	150	127.6	120.7
3 dpi	107.2	94.4	90.7	98.1	102.9		109.1	102.6	105.2	100.8	95.3		93	115	100	100	101	99	137,6	129,6	129,3	149,7	125,6	120,6
4 dpi	105.2	92.7	88.3	95.4	102.2		105.3	101	102.6	100.1	94		99	116	101	100	104	99	137.5	124.3	127.1	142	119.4	115.1
Normalized data percentage
	GAMMA						DELTA						OMICRON						614G
0 dpi	100	100	100	100	100		100	100	100	100	100		100	100	100	100	100	100	100	100	100	100	100	100
1 dpi	96.1	96.1	99.6	98.2	98		94.6	96.1	97.2	99	98.3		102.2	101.8	99	102.1	102	97.9	100.4	100	102.2	100.8	98.9	99.7
2 dpi	92.5	94.8	95.3	93.9	94.9		90.7	95.2	93	96.2	94.8		102.2	100	100	104.2	100	97.9	98.7	98.8	97.4	96.8	95.9	97.8
3 dpi	89.6	91.8	92.2	91	89.8		86.3	89.8	91	95.5	92.9		103.3	101.8	100	104.2	100	103.1	100.2	97.7	96.8	96.6	94.4	97.7
4 dpi	88	90.2	89.7	88.5	89.2		83.3	88.4	88.8	94.8	91.6		110	102.7	101	104.2	103	103.1	100.1	93.7	95.1	91.6	89.7	93.3

## Sheet: Figure 2b Nose HE-Scoring
	Respiratory Mucosa				Olfactory Mucosa			Exudate and Vessels
Group	Inflamation	Necrosis	Hyperplasia	Resp- Total	Inflamation	Necrosis	Olf.Total	intral Ex	Vasculop.	Nose Total
Gamma-1	3	2	3	8	2	2	4	2	0	14
Gamma-2	3	2	2	7	2	2	4	1	0	12
Gamma-3	2	2	2	6	2	2	4	1	0	11
Gamma-4	3	2	2	7	3	2	5	1	0	13
Gamma-5	3	2	2	7	2	3	5	2	0	14
Delta-1	3	2	3	8	2	2	4	2	0	14
Delta-2	2	2	3	7	3	2	5	2	0	14
Delta-3	2	3	2	7	2	2	4	1	0	12
Delta-4	3	2	3	8	3	2	5	1	0	14
Delta-5	3	2	2	7	2	2	4	1	0	12
Omicron-1	2	2	2	6	1	1	2	1	0	9
Omicron-2	2	2	2	6	2	1	3	0	0	9
Omicron-3	2	2	2	6	1	1	2	1	0	9
Omicron-4	2	2	2	6	1	1	2	1	0	9
Omicron-5	2	2	2	6	1	2	3	2	0	11
Omicron-6	2	2	2	6	2	1	3	1	0	10
614G-1	3	3	0	6	2	1	3	1	0	10
614G-2	n/a	n/a	n/a	n/a	n/a	n/a	n/a	n/a	n/a	n/a
614G-3	3	2	2	7	2	2	4	2	0	13
614G-4	4	3	1	8	3	3	6	2	0	16
614G-5	3	3	2	8	3	3	6	1	0	15
614G-6	4	3	2	9	4	3	7	1	0	17

## Sheet: Figure 3b Nose SARS-NP
Group		Class	Num Det Olf	Num Neg Olf	Num Pos Olf	% Olf	Area olf µm^2	Class	Num Det Resp	Num Neg Resp	Num Pos Resp	% Resp	Area Resp µm^2	Class	Num Det Total	Num Neg Total	Num Pos Total	% total	Area Total µm^2
Gamma-1		Olf	10938	10641	297	2.715	1.5343e+06	Resp	29428	29303	125	0.4248	3.84371e+06	Total	40366	39944	422	1.04543	1.5343e+06
Gamma-2		Olf	26152	24363	1789	6.841	3.10068e+06	Resp	25497	25362	135	0.5295	3.33357e+06	Total	51649	49725	1924	3.72514	3.10069e+06
Gamma-3		Olf	10884	9837	1047	9.62	1.43414e+06	Resp	27239	26820	419	1.538	3.4411e+06	Total	38123	36657	1466	3.84545	1.43414e+06
Gamma-4		Olf	27968	26411	1557	5.567	4.36009e+06	Resp	21387	21168	219	1.024	3.64696e+06	Total	49355	47579	1776	3.59842	4.36009e+06
Gamma-5		Olf	12290	11638	652	5.305	1.48719e+06	Resp	15909	15587	322	2.024	2.41196e+06	Total	28199	27225	974	3.45402	1.4872e+06
Delta-1		Olf	25742	25373	369	1.433	3.52265e+06	Resp	28811	28767	44	0.1527	3.81712e+06	Total	54553	54140	413	0.757062	3.52265e+06
Delta-2		Olf	26450	25955	495	1.871	3.07796e+06	Resp	27438	27406	32	0.1166	3.4738e+06	Total	53888	53361	527	0.977954	3.07796e+06
Delta-3		Olf	19884	17386	2498	12.56	2.53779e+06	Resp	7262	6612	650	8.951	954883	Total	27146	23998	3148	11.5966	2.5378e+06
Delta-4		Olf	15696	14042	1654	10.54	2315935	Resp	1409	1397	12	0.8517	237015	Total	17105	15439	1666	9.73984	2.31594e+06
Delta-5		Olf	16741	16031	710	4.241	2.26316e+06	Resp	8675	8606	69	0.7954	1.34515e+06	Total	25416	24637	779	3.065	2.26316e+06
Omicron-1		Olf	12516	12224	292	2.333	1.51935e+06	Resp	9294	9182	112	1.205	1.28032e+06	Total	21810	21406	404	1.85236	1.51935e+06
Omicron-2		Olf	45587	44566	1021	2.24	5.28195e+06	Resp	14827	14572	255	1.72	2.19961e+06	Total	60414	59138	1276	2.11209	5.28195e+06
Omicron-3		Olf	39674	38797	877	2.211	4.33756e+06	Resp	31417	29898	1519	4.835	4.25515e+06	Total	71091	68695	2396	3.37033	4.33757e+06
Omicron-4		Olf	41334	40737	597	1.444	4.17319e+06	Resp	16254	16137	117	0.7198	2.27171e+06	Total	57588	56874	714	1.23984	4.17319e+06
Omicron-5		Olf	42065	41330	735	1.747	4.47517e+06	Resp	30855	29202	1653	5.357	3.7071e+06	Total	72920	70532	2388	3.27482	4.47517e+06
Omicron-6		Olf	40072	38076	1996	4.981	4.6099e+06	Resp	16267	16013	254	1.561	2.15974e+06	Total	56339	54089	2250	3.99368	4.6099e+06
614G-1		Olf	12031	11344	687	5.71	1.54579e+06	Resp	26334	26202	132	0.5013	3.54522e+06	Total	38365	37546	819	2.13476	1.54579e+06
614G-2		Olf	11876	10832	1044	8.791	1.47275e+06	Resp	5494	5477	17	0.3094	725219	Total	17370	16309	1061	6.10823	1.47276e+06
614G-3		Olf	29247	21906	7341	25.1	3.72766e+06	Resp	27717	27152	565	2.038	3.61382e+06	Total	56964	49058	7906	13.8789	3.72768e+06
614G-4		Olf	19335	15897	3438	17.78	2.5619e+06	Resp	13915	13639	276	1.983	2009965	Total	33250	29536	3714	11.1699	2.56191e+06
614G-5		Olf	28330	22153	6177	21.8	4.69532e+06	Resp	29623	29411	212	0.7157	4.35607e+06	Total	57953	51564	6389	11.0245	4.69533e+06
614G-6		Olf	17792	14574	3218	18.09	2.57875e+06	Resp	12970	12142	828	6.384	2.44955e+06	Total	30762	26716	4046	13.1526	2.57876e+06

## Sheet: Figure 3c Nose TCID50
GAMMA						DELTA						OMICRON						614G
17800000	1780000	10000000	422000	1470000		17800	31600	100000	100000	10000		562	562	1780	5620	3160	5620	1330000	75000	562000	422000	1780000	100000

## Sheet: Figure 3d Nose Ct
GAMMA						DELTA						OMICRON						614G
12.22	11.25	9.08	12.89	12.07		14.73	16.55	15.07	14.57	16.84		29.97	23.16	22.04	23.52	27.19	17.18	17.13	15.12	16.38	19.83	16.5	18.79

## Sheet: Figure 4b Trachea HE-Scoring
	Trachea lesions
Group	Extent	Severity	combined	Regeneration	epith deg/nec	cell debris	Total
Gamma-1	2	1	2	1	0	0	3
Gamma-2	2	1	2	2	1	0	5
Gamma-3	2	1	2	2	2	0	6
Gamma-4	2	1	2	1	1	0	4
Gamma-5	3	1	3	2	1	0	6
Delta-1	1	1	1	1	2	0	4
Delta-2	2	2	4	2	2	0	8
Delta-3	1	1	1	1	1	0	3
Delta-4	2	1	2	1	1	0	4
Delta-5	2	2	4	2	1	0	7
Omicron-1	1	1	1	1	0	0	2
Omicron-2	2	2	4	0	1	0	5
Omicron-3	1	1	1	2	0	0	3
Omicron-4	2	2	4	2	1	0	7
Omicron-5	3	3	9	1	1	1	12
Omicron-6	1	1	1	1	1	0	3
614G-1	2	2	4	1	1	0	6
614G-2	2	2	4	0	1	0	5
614G-3	2	2	4	2	1	0	7
614G-4	1	1	1	2	1	0	4
614G-5	2	1	2	1	1	0	4
614G-6	1	1	1	2	1	0	4

## Sheet: Figure 5b Trachea SARS-NP
Group	Num Detections	Num Negative	Num Positive	Positive %	Num Positive per mm^2	Area µm^2
Gamma-1	1305	1303	2	0	0	230549
Gamma-2	1083	1083	0	0	0	131141
Gamma-3	2286	2286	0	0	0	690314
Gamma-4	2390	2388	2	0	0	382093
Gamma-5	6483	6479	4	0	0	825213
Delta-1	3725	3723	2	0	0	496408
Delta-2	4427	4418	9	0	0	661978
Delta-3	610	610	0	0	0	131426
Delta-4	2073	2070	3	0	0	291686
Delta-5	3135	3135	0	0	0	515016
Omicron-1	n/a	n/a	n/a	n/a	n/a	n/a
Omicron-2	4084	4076	8	0.195886	11.2822	709084
Omicron-3	1434	1427	7	0.488145	18.2841	382846
Omicron-4	4084	4059	25	0.612145	38.7201	645659
Omicron-5	5639	5392	247	4.38021	231.561	1.06667e+06
Omicron-6	3349	3341	8	0.238877	14.7696	541653
614G-1	2792	2791	1	0	0	419401
614G-2	784	784	0	0	0	93327.2
614G-3	3498	3487	11	0	0	698539
614G-4	1664	1660	4	0	0	241096
614G-5	3477	3477	0	0	0	649590
614G-6	3566	3558	8	0	0	559063

## Sheet: Figure 6b Lung HE Scoring
	Alveolar lesions										Airway lesions					Vascular Lesions					TOTAL SUM
Group	Extent	Severity	combined	Damage					Regeneration	Alv. Total	Extent	Severity	combined	Regeneration	Aw Total	vascculitis	perivasc	Vasc. Lesions		Vasc Total
Gamma-1	1	2	2	1	1	0	0	1	0	5	2	3	6	2	8	4	2	4	0	10	23
Gamma-2	1	2	2	1	0	0	0	1	0	4	3	2	6	2	8	2	2	3	0	7	19
Gamma-3	2	2	4	0	1	0	0	1	0	6	3	2	6	2	8	3	2	3	0	8	22
Gamma-4	3	2	6	1	1	1	1	1	0	11	2	2	4	2	6	3	2	3	0	8	25
Gamma-5	1	1	1	0	1	0	0	1	0	3	2	3	6	1	7	0	2	3	1	6	16
Delta-1	2	3	6	1	1	1	0	2	0	11	2	2	4	1	5	1	2	4	0	7	23
Delta-2	1	1	1	0	0	0	0	0	0	1	2	3	6	2	8	2	1	3	0	6	15
Delta-3	2	2	4	1	1	1	0	1	0	8	2	3	6	2	8	1	1	3	0	5	21
Delta-4	2	3	6	1	2	1	0	2	0	12	2	2	4	2	6	1	1	3	0	5	23
Delta-5	2	2	4	0	1	0	0	1	0	6	2	2	4	2	6	2	2	3	0	7	19
Omicron-1	1	1	1	0	0	0	0	0	0	1	3	1	3	2	5	1	1	3	0	5	11
Omicron-2	1	1	1	0	0	0	0	1	0	2	2	1	2	2	4	0	0	3	1	4	10
Omicron-3	0	0	0	0	0	0	0	0	0	0	0	0	0	1	1	0	0	2	0	2	3
Omicron-4	1	1	1	0	0	0	0	0	0	1	2	1	2	1	3	1	1	2	0	4	8
Omicron-5	0	0	0	0	0	0	0	2	0	2	0	0	0	2	2	0	0	3	0	3	7
Omicron-6	0	0	0	0	0	0	0	1	0	1	1	1	1	1	2	0	0	3	1	4	7
614G-1	1	2	2	0	0	0	0	1	0	3	2	2	4	2	6	0	1	3	1	5	14
614G-2	1	1	1	1	0	0	0	1	0	3	3	2	6	2	8	1	1	3	2	7	18
614G-3	1	2	2	1	0	0	0	1	0	4	2	2	4	2	6	2	1	3	0	6	16
614G-4	2	2	4	0	1	0	0	1	0	6	2	2	4	1	5	2	2	3	0	7	18
614G-5	2	3	6	0	1	0	0	2	0	9	3	2	6	2	8	2	2	3	0	7	24
614G-6	1	2	2	0	1	0	0	3	0	6	1	2	2	1	3	2	1	3	0	6	15

## Sheet: Figure 7b Lung SARS-NP
Group	Num Detections	Num Negative	Num Positive	Positive %	Num Positive per mm^2	Area µm^2	Bron Detect	Bron neg	Bron pos	Percent bron	Inters Detect	Inters neg	Interst pos	Percent interst
Gamma-1	143713	138874	4839	3.367	205.725	2.35217e+07	11436	11374	62	0.5421	132277	127500	4777	3.61136
Gamma-2	97804	94503	3301	3.375	153.024	2.15718e+07	11274	10971	303	2.688	86530	83532	2998	3.46469
Gamma-3	117681	109606	8075	6.862	418.3	19304327	4450	4431	19	0.427	113231	105175	8056	7.11466
Gamma-4	146710	140923	5787	3.945	261.476	2.2132e+07	5953	5893	60	1.008	140757	135030	5727	4.06871
Gamma-5	64306	63639	667	1.037	23.6541	2.81981e+07	7679	7578	101	1.315	56627	56061	566	0.999523
Delta-1	142729	139667	3062	2.145	124.717	2.45516e+07	13448	13418	30	0.2231	129281	126249	3032	2.34528
Delta-2	93464	93354	110	0.1177	5.57877	1.97176e+07	13685	13615	70	0.5115	79779	79739	40	0.0501385
Delta-3	98773	93985	4788	4.847	221.339	2.1632e+07	6469	6440	29	0.4483	92304	87545	4759	5.15579
Delta-4	156074	149803	6271	4.018	268.27	2.33757e+07	10078	10058	20	0.1985	145996	139745	6251	4.28162
Delta-5	133665	127279	6386	4.778	310.94	2.05377e+07	6706	6690	16	0.2386	126959	120589	6370	5.01737
Omicron-1	116484	114942	1542	1.324	88.8831	1.73486e+07	8503	8450	53	0.6233	107981	106492	1489	1.37895
Omicron-2	108420	107255	1165	1.075	54.3007	2.14546e+07	7154	7125	29	0.4054	101266	100130	1136	1.1218
Omicron-3	114028	114013	15	0.0132	0.666753	2.24971e+07	4104	4104	0	0	109924	109909	15	0.0136458
Omicron-4	124676	123181	1495	1.199	63.027	2.372e+07	7274	7244	30	0.4124	117402	115937	1465	1.24785
Omicron-5	93178	93049	129	0.1384	9.66241	1.33507e+07	2160	2160	0	0	91018	90889	129	0.14173
Omicron-6	137936	137889	47	0.0341	1.88112	2.49852e+07	7282	7281	1	0.0137	130654	130608	46	0.0352075
614G-1	134140	133141	999	0.7447	32.931	3.03361e+07	9283	9254	29	0.3124	124857	123887	970	0.776889
614G-2	126258	125592	666	0.5275	25.8654	2.57487e+07	14867	14555	312	2.099	111391	111037	354	0.317799
614G-3	153058	150924	2134	1.394	73.4367	29059031	10665	10316	349	3.272	142393	140608	1785	1.25357
614G-4	116095	110305	5790	4.987	231.948	2.49625e+07	9650	9348	302	3.13	106445	100957	5488	5.15571
614G-5	152958	149681	3277	2.142	143.938	2.27667e+07	14733	14333	400	2.715	138225	135348	2877	2.08139
614G-6	163422	161845	1577	0.965	56.2199	2.80506e+07	12221	11842	379	3.101	151201	150003	1198	0.792323

## Sheet: Figure 7c Lung TCID50
GAMMA						DELTA						OMICRON						614G
1780000	31600000	1000000	178000	1780000		17800	5620	6810	3160	17800		3160	1000	3160	1000	1780	10000	750000	3160000	3160000	1780000	422000	1000000

[truncated: 7 more sheets: Figure 7d Lung Ct, Supl. Figure 1b MPO, Supl. Figure 1c Nose Iba1, Supl. Figure 2b Trachea MPO, Supl. Figure 2c Trachea Iba1, Supl. Figure 3b Lung MPO, Supl. Figure 3c  Lung Iba1]
